# Supplementary material for: Mendelian randomisation study of age at menarche and age at menopause and the risk of colorectal cancer
Source: Br J Cancer. 2018 May 24;118(12):1639–47. doi: 10.1038/s41416-018-0108-8 (PMC6008474; doi:10.1038/s41416-018-0108-8)
Supplement: Supplementary file 2 — Supplementary Table 8 [file 41416_2018_108_MOESM2_ESM.xls]

## Sheet: Supplementary_Table_S8
Supplementary Table 8. Association of Age at menarche SNPs with CRC risk in GECCO and CORECT
			GECCO			CORECT
SNP	Effect allele	other allele	GECCO-beta	GECCO-se	p-value	CORECT-beta	CORECT-se	p-value
rs845193	A	G	0.0440426	0.0302752	0.145741	-0.0227209	0.0321368	0.479562
rs6678140	C	T	-0.0157151	0.0282445	0.577942	-0.00469504	0.0301567	0.876279
rs2744687	T	G	-0.064903	0.0377949	0.0859355	0.00563663	0.0403541	0.888913
rs12125335	C	T	0.0223039	0.0413584	0.589691	-0.00791992	0.0414386	0.848428
rs141847393	T	C	-0.0598194	0.0470331	0.203424	0.0636581	0.0502934	0.205608
rs360495	A	T	-0.0888276	0.0470665	0.0591229	-0.0278819	0.0514554	0.587911
rs4970598	T	C	0.0153679	0.0752449	0.838167	0.0343735	0.0786055	0.6619
rs11209331	T	C	0.0355112	0.0265211	0.180578	-0.0240043	0.0286203	0.401629
rs11210871	C	G	0.00771933	0.0283616	0.785487	0.00412878	0.0305039	0.892333
rs643428	C	T	-0.0213018	0.0273757	0.436494	-0.0314406	0.0290119	0.278491
rs7354899	T	C	-0.0183894	0.0274122	0.502319	0.0217188	0.0291883	0.45682
rs11209943	A	G	-0.0131309	0.0267092	0.622986	0.00373005	0.0290799	0.897936
rs1040070	C	G	0.0155992	0.0268936	0.561893	-0.0648058	0.0288105	0.024488
rs10782777	G	A	-0.0325772	0.0278303	0.241774	0.0371276	0.0294098	0.206797
rs12089815	G	A	-0.0458176	0.0264983	0.0837954	0.00440946	0.0281325	0.875451
rs11165924	A	G	0.0388187	0.0294526	0.187503	-0.0333699	0.0298656	0.263851
rs4561063	T	G	0.00827521	0.0268185	0.757654	-0.0329342	0.0281066	0.241293
rs61817552	G	A	-0.0304106	0.03235	0.347192	0.0223692	0.033831	0.508482
rs6661100	T	C	0.00957009	0.0441384	0.828349	-0.0414797	0.0495242	0.402276
rs4845364	A	G	-0.00720051	0.0261179	0.782784	-0.0046836	0.0281242	0.867738
rs2661339	T	G	-0.148034	0.0601886	0.0139132	-0.0150244	0.0610548	0.80562
rs157877	G	A	-0.0235493	0.0396912	0.552972	-0.000861671	0.0423846	0.98378
rs714624	A	G	-0.027848	0.0333617	0.40387	0.0395213	0.0371489	0.287392
rs506589	T	C	-0.0614697	0.0333898	0.0656254	0.0132875	0.0350295	0.704448
rs61828391	G	A	0.0756948	0.0396827	0.056456	-0.0389809	0.0433512	0.368552
rs6427782	A	G	-0.0168248	0.0263931	0.52382	-0.030507	0.0281307	0.278154
rs11240695	C	A	-0.0068351	0.0298885	0.819113	-0.0219039	0.0326765	0.502651
rs4951261	A	C	-0.0015884	0.0270153	0.953114	-0.0374468	0.0290428	0.19727
rs12040029	C	T	0.0534443	0.0425634	0.209246	0.00894354	0.047605	0.850979
rs62104180	A	G	-0.0110963	0.0670185	0.868494	-0.0875372	0.0727696	0.229001
rs7576624	C	T	0.0377013	0.0344783	0.274184	-0.00853133	0.0370415	0.817845
rs7587651	C	T	-0.0049815	0.0279036	0.85831	0.000741841	0.0290925	0.979657
rs150821390	T	C	0.00578815	0.089508	0.94844	0.120135	0.0894679	0.179346
rs6728219	T	C	-0.00672938	0.0265054	0.799582	-0.0227205	0.0280517	0.417968
rs72787511	C	G	0.0659499	0.078963	0.403605	-0.0667251	0.0858722	0.437142
rs10175423	C	T	0.0291594	0.02915	0.317154	0.0134435	0.0307622	0.6621
rs17390720	C	G	0.0254941	0.0303647	0.401134	-0.0154522	0.032444	0.633881
rs3136269	A	G	0.0487145	0.0334516	0.145319	-0.0291119	0.0365037	0.425156
rs6747380	A	G	-0.00974684	0.0356909	0.784784	0.0128098	0.0373738	0.731788
rs1025128	G	C	-0.00550268	0.026438	0.835124	-0.0197952	0.0283761	0.485426
rs10205969	C	T	-0.00787058	0.0364736	0.829152	0.00151333	0.0414016	0.970842
rs12467441	C	T	-0.0139037	0.0413834	0.736892	0.00320536	0.0560161	0.954368
rs2723065	G	A	0.0205286	0.0268311	0.444209	0.000590055	0.0290466	0.983793
rs2312205	A	G	-0.00191935	0.0348475	0.956076	0.0793255	0.0374079	0.0339592
rs34437050	A	G	0.0911875	0.120706	0.44998	-0.190498	0.143336	0.183836
rs2679894	A	G	-0.00246763	0.0284655	0.930919	-0.00197234	0.029198	0.946144
rs2558101	G	A	0.0277937	0.0294338	0.345027	-0.0431197	0.0311729	0.166591
rs35935052	T	G	0.0587269	0.0368093	0.110614	-0.0146976	0.0395672	0.710296
rs6434162	G	A	-0.0334109	0.0341968	0.328561	0.0289114	0.0380723	0.447624
rs142058842	G	C	-0.0240875	0.0351262	0.492875	0.0184715	0.0375935	0.62318
rs145438026	C	T	-0.0765865	0.0553287	0.166295	-0.00482858	0.0587085	0.934451
rs4667698	T	C	0.0123048	0.0289938	0.671277	0.019486	0.032148	0.544425
rs2271758	G	T	-0.0153611	0.0263606	0.560077	-0.0335677	0.0285423	0.239567
rs842567	C	A	0.0238713	0.0331811	0.471879	0.0326307	0.0358008	0.362058
rs10931831	C	T	-0.0233165	0.0273948	0.394699	0.063338	0.0296146	0.0324569
rs13023912	G	A	0.0274825	0.0278741	0.324158	0.00180925	0.0296001	0.951261
rs16841867	C	G	-0.00195643	0.0405889	0.961556	-0.0217189	0.0442963	0.623915
rs184033703	G	A	0.00270941	0.0572904	0.96228	0.0347058	0.069218	0.616091
rs73068377	T	A	0.00246373	0.0436326	0.954971	0.0129262	0.0462721	0.779974
rs6735626	A	G	-0.0186176	0.026312	0.479211	-0.0101091	0.0282066	0.720048
rs73820560	C	A	-0.0664852	0.038681	0.0856496	0.0561047	0.0415855	0.177292
rs9867904	G	C	-0.0158841	0.0270572	0.557167	-0.0137848	0.0288653	0.632965
rs73035994	C	T	0.0451258	0.0804218	0.57472	0.0968985	0.0839728	0.24853
rs1984870	T	G	-0.0015885	0.0268877	0.952889	0.00907141	0.0281641	0.747384
rs77955256	T	A	-0.0126328	0.0438699	0.773376	0.0141103	0.0496676	0.776338
rs6803264	T	C	-0.00758528	0.0318776	0.81192	0.00192128	0.0341101	0.955082
rs115435316	A	G	-0.0959916	0.0808411	0.235065	-0.0634922	0.0801533	0.428282
rs6445624	A	G	-0.0132541	0.0377712	0.725659	-0.00225783	0.0403537	0.955381
rs10933	C	T	-0.0310927	0.0272744	0.254289	-0.0428871	0.0281933	0.128215
rs7431217	T	C	-0.0337988	0.0268094	0.207414	0.00602999	0.0286665	0.833395
rs7426534	G	A	-0.039725	0.0287196	0.166604	0.0224059	0.0314368	0.476013
rs9758500	G	A	-0.00332904	0.026887	0.901461	0.0199911	0.0288032	0.487647
rs4859001	T	C	0.0108643	0.0372078	0.770295	-0.0117678	0.0400696	0.768999
rs709488	C	A	0.0406138	0.0263523	0.123271	-0.0140618	0.0281343	0.617211
rs9834893	G	C	0.0399411	0.0497326	0.421908	-0.0527164	0.0559024	0.345677
rs10934420	C	T	-0.0195266	0.0260908	0.454212	0.0338162	0.0279151	0.225745
rs2461794	A	G	-0.0170582	0.0290411	0.556948	0.0113702	0.0315014	0.718143
rs6439371	G	A	-0.0417966	0.0276727	0.130943	-0.0362357	0.0293041	0.216257
rs6439713	A	C	0.0363334	0.0281394	0.196638	0.0343545	0.0303372	0.257458
rs11711674	T	C	0.0286714	0.0264492	0.278356	0.0199877	0.0283489	0.480771
rs13322435	A	G	-0.0123665	0.0270403	0.647429	0.0217234	0.0288965	0.452193
rs582780	A	G	-0.021855	0.027318	0.423698	-0.0221287	0.0328884	0.501049
rs7649124	C	G	-0.0472171	0.0315018	0.133908	0.0215108	0.0330948	0.515709
rs2300922	T	C	0.0338103	0.0270923	0.212042	0.0488896	0.0289493	0.091257
rs2108753	T	C	0.0263672	0.0264767	0.319317	-0.0578113	0.0282996	0.0410689
rs4340786	A	T	0.007332	0.0298858	0.806198	-0.0337435	0.0322558	0.295504
rs4588499	G	A	0.015526	0.0264335	0.556961	0.0151779	0.0285978	0.595601
rs3113862	G	A	-0.0465559	0.0269064	0.0835781	0.0342577	0.0283939	0.227618
rs3733632	G	A	-0.0186395	0.0357827	0.602432	0.0763214	0.0386784	0.0484693
rs62342064	T	C	-0.00822184	0.0450072	0.855051	0.0419649	0.0443554	0.344095
rs115260227	G	A	0.157488	0.184047	0.392167	-0.0189852	0.174306	0.913267
rs17035311	A	C	0.051215	0.0366204	0.161952	0.0327342	0.0404276	0.418113
rs62316795	A	C	0.0147797	0.0338267	0.662167	-0.0182315	0.0360205	0.612756
rs13120031	T	C	-0.0300923	0.0278204	0.279401	-0.0450646	0.0300458	0.133649
rs10521021	G	T	-0.0564406	0.0276336	0.0411056	0.0163971	0.0296649	0.580439
rs62361685	T	C	-0.0873862	0.0609191	0.15144	0.0937557	0.0680625	0.16836
rs7712046	C	T	0.0443653	0.0288353	0.123908	-0.0508945	0.0304125	0.0942336
rs813301	T	C	-0.0285735	0.0275108	0.298977	-0.00596288	0.0290458	0.837344
rs256350	C	T	0.0236949	0.0293341	0.419228	-0.0398236	0.0316911	0.208893
rs80170948	G	T	0.0570121	0.0766151	0.456793	0.00962338	0.0751441	0.898097
rs1422409	A	C	0.0428645	0.0409983	0.295783	-0.0369925	0.0451193	0.412284
rs17085593	C	G	-0.0547737	0.0280691	0.0510112	-0.0049375	0.0302543	0.870361
rs288194	T	C	-0.000972637	0.0264838	0.970704	-0.0633138	0.0285626	0.0266459
rs654354	T	A	-0.0420204	0.0268817	0.118014	0.0505637	0.028742	0.0785388
rs247520	T	C	0.0113404	0.0311078	0.715447	0.0359163	0.0332237	0.279677
rs1566385	A	G	-0.0516641	0.0584761	0.376962	0.021096	0.0605013	0.727325
rs62379978	G	T	-0.0171366	0.0373895	0.646718	-0.112774	0.0387046	0.00357165
rs3815212	T	C	-0.0452921	0.03152	0.150737	-0.0267571	0.034545	0.438601
rs6878910	A	G	0.00818318	0.0405062	0.839899	0.0209689	0.0420147	0.617719
rs975642	C	T	-0.00892057	0.0262448	0.733933	0.0203707	0.0281071	0.468603
rs1428120	T	G	-0.0413188	0.0264965	0.118901	-0.0100434	0.0282203	0.721921
rs437836	T	C	0.0125737	0.035448	0.722807	0.00895119	0.0375144	0.811411
rs1823492	G	A	0.00532237	0.0270842	0.844209	0.0136394	0.0287466	0.635165
rs9647570	G	T	-0.0248395	0.0388212	0.522275	-0.0112946	0.0417174	0.78659
rs2546959	T	G	0.0898566	0.0368699	0.0148046	0.0377935	0.0390775	0.333472
rs4976623	C	G	0.010273	0.0334011	0.758413	-0.00760761	0.0351154	0.828484
rs6864818	T	C	0.00317572	0.0330913	0.923546	0.0232253	0.0343328	0.498738
rs4701140	A	G	-0.0143581	0.0266831	0.590509	0.0397871	0.0287753	0.166763
rs2770957	C	G	0.0236215	0.0314673	0.452851	0.00988142	0.0340231	0.771485
rs446745	C	T	0.000244058	0.03214	0.993941	0.0223402	0.0330348	0.498874
rs6927679	T	C	0.00436295	0.0292121	0.881274	0.0444556	0.0312434	0.154771
rs1539310	A	G	0.0399235	0.0308175	0.195154	0.00990874	0.0324913	0.760392
rs12663002	T	C	0.0168192	0.0397841	0.672468	-0.0909726	0.0406683	0.0252901
rs62391851	G	A	-0.00389545	0.0546612	0.943187	-0.0501093	0.0599351	0.403121
rs3021057	T	C	-0.0327542	0.0284926	0.250321	0.00207046	0.0281563	0.941381
rs9349203	G	A	-0.033179	0.0263074	0.207235	-0.0118895	0.0282884	0.674269
rs79541760	A	T	-0.00189268	0.0354556	0.957428	0.0185083	0.0374421	0.621082
rs222440	C	T	0.00130211	0.0341568	0.969591	-0.0190604	0.0366036	0.602559
rs12199827	C	A	0.0249448	0.0264008	0.344737	-0.00911448	0.028271	0.747152
rs9382676	T	C	-0.0217374	0.0318742	0.495254	-0.033614	0.0341909	0.325544
rs7753896	A	G	-0.00400525	0.0270696	0.882374	-0.0460722	0.0293734	0.116765
rs7757654	C	T	-0.0622903	0.0284844	0.0287557	0.00684615	0.0305568	0.822721
rs1414186	G	T	0.0361168	0.0323742	0.264592	-0.0542484	0.0355419	0.126929
rs11756746	A	G	0.0431183	0.0304826	0.157209	0.0669156	0.0329553	0.0423058
rs6931884	T	C	-0.0579192	0.0400032	0.147655	0.000858048	0.0424252	0.983864
rs13199764	T	C	-0.0766166	0.0313871	0.0146459	-0.00641363	0.0334878	0.848117
rs12200565	T	C	-0.00675195	0.0262884	0.797301	-0.0233513	0.0281392	0.406625
rs395962	T	G	0.00843485	0.0284317	0.766718	0.0286438	0.0298779	0.337711
rs6911407	A	C	-0.0177642	0.0269242	0.509393	0.00220503	0.0290928	0.939584
rs235696	C	G	-0.0428568	0.0276588	0.121266	0.0123167	0.03031	0.684481
rs1578060	G	C	-0.0100326	0.0263198	0.70307	0.0196973	0.0281764	0.484506
rs4327718	G	A	-0.0152588	0.0362597	0.673887	-0.0478225	0.0370419	0.19669
rs78928932	C	T	0.0225588	0.0518746	0.663656	0.0137805	0.0550669	0.802394
rs117530880	G	T	-0.157066	0.0784398	0.0452449	0.0230505	0.0884748	0.794454
rs6911527	T	C	-0.0169931	0.0313736	0.588069	-0.0235396	0.0331752	0.477982
rs6933660	C	A	-0.0434849	0.0285051	0.127131	0.0442438	0.0301853	0.142718
rs910425	G	A	-0.0410678	0.0265859	0.122414	-0.0117404	0.0291609	0.687237
rs10268051	A	C	0.0365026	0.0315732	0.247629	0.0150915	0.0337103	0.654383
rs17171852	C	A	0.0639055	0.0336764	0.0577442	0.0519069	0.0360239	0.149612
rs1079866	G	C	0.0361426	0.0399949	0.366165	0.0519994	0.0413938	0.209038
rs1470750	G	C	-0.00792939	0.0265745	0.765411	0.0308201	0.0288425	0.285265
rs2267812	A	C	0.0459516	0.033355	0.168311	-0.00476989	0.0348043	0.890992
rs55688682	T	G	-0.00173957	0.0472751	0.970647	0.00117933	0.048078	0.98043
rs1030015	G	T	-0.0268994	0.0261486	0.303613	-0.0260254	0.0281249	0.354783
rs982692	T	C	-0.00236055	0.0272995	0.931094	-0.0241814	0.0295182	0.412671
rs15671	C	A	-0.0179308	0.0263913	0.496872	-0.0105502	0.028335	0.709641
rs999885	A	G	0.00346235	0.0263648	0.895518	-0.00642734	0.028118	0.819192
rs1456031	T	C	-0.0135331	0.0263964	0.608171	-0.00808202	0.0283075	0.775255
rs10237306	T	G	0.034689	0.0272719	0.203384	-0.075444	0.028934	0.00912176
rs11767400	A	C	-0.00668795	0.028926	0.817152	-0.0165431	0.0307163	0.590177
rs11556924	T	C	0.0689787	0.028562	0.015733	0.0657636	0.0299859	0.0282963
rs17563472	C	T	0.0209095	0.0749471	0.780253	0.0679019	0.0830064	0.413339
rs12707076	C	G	0.0169461	0.0268299	0.527641	-0.00970159	0.0286189	0.734616
rs13233916	G	C	-0.0421732	0.0524772	0.4216	-0.0587168	0.0523055	0.261619
rs7015811	T	C	0.00713428	0.026415	0.787095	-0.0213307	0.0280415	0.446846
rs2688326	C	T	-0.00352567	0.0290309	0.903338	-0.00982282	0.0305899	0.748125
rs2724961	C	T	0.0159214	0.026397	0.546408	-0.0113862	0.0283571	0.688032
rs4875424	C	T	0.00159872	0.0275847	0.953783	0.00387242	0.0293757	0.895124
rs6185	G	C	0.00573076	0.0309744	0.853216	0.0345574	0.0324191	0.286441
rs13278754	G	C	-0.0210815	0.0295915	0.476206	0.0276932	0.0316532	0.381631
rs4487799	A	T	0.0486867	0.0286917	0.0897178	0.0428086	0.0311517	0.16938
rs16918378	T	C	0.0695917	0.0402282	0.0836442	-0.00884981	0.0422475	0.834077
rs1449543	T	C	0.00155487	0.0264206	0.953071	-0.0134691	0.0281444	0.632243
rs4735761	A	C	-0.0295753	0.0291701	0.310635	-0.079055	0.0311828	0.011238
rs35485457	G	T	-0.0298613	0.0291268	0.30526	-0.00256263	0.0306497	0.933366
rs4310184	T	C	-0.0401261	0.0309372	0.194624	0.0266793	0.0333176	0.423273
rs2514653	T	C	-0.00352062	0.0268254	0.895584	-0.00796957	0.0285754	0.780324
rs7826872	T	C	-0.0122704	0.0264513	0.64273	-0.00953962	0.0286225	0.738915
rs2542420	C	G	-0.0464527	0.0266125	0.0808946	-0.0345282	0.0285814	0.227022
rs552491	G	A	0.017133	0.0273348	0.5308	0.0440052	0.0292903	0.132999
rs913588	G	A	0.0471691	0.0263677	0.073631	-0.0286363	0.0282501	0.310739
rs10959016	G	A	-0.0191253	0.0330191	0.56244	0.0191468	0.0362957	0.597831
rs10959552	G	A	0.0492457	0.0418559	0.239374	-0.02256	0.0438398	0.606831
rs1601615	C	T	-0.0149871	0.0269035	0.577481	0.027066	0.028515	0.342527
rs7849973	C	G	-0.0194973	0.0273562	0.47602	-0.0065011	0.0300273	0.828593
rs1329767	C	A	0.017351	0.0273754	0.526202	-0.0407925	0.0293859	0.165086
rs2604265	A	G	0.00717102	0.0298093	0.809894	0.00656222	0.0318904	0.836967
rs35436838	G	T	-0.00495251	0.0657123	0.939923	0.0485542	0.0704132	0.49047
rs2378100	C	T	0.0269766	0.0264185	0.307195	0.0102491	0.0284948	0.719085
rs4877387	T	C	0.00445882	0.0291951	0.878615	-0.006196	0.0314535	0.843836
rs11534296	G	A	-0.00909038	0.0291784	0.755387	0.0221086	0.03141	0.481513
rs7853970	T	C	-0.0208049	0.0267757	0.437155	-0.0120811	0.0281486	0.667785
rs1571536	T	C	0.0285231	0.0260313	0.273201	0.0446048	0.0282614	0.114498
rs9330454	G	A	-0.00596193	0.0274448	0.828027	-0.000463805	0.0295651	0.987484
rs10992769	C	G	-0.0143864	0.0288756	0.61833	0.0547258	0.0315919	0.0832254
rs10156597	A	T	-0.0442255	0.028221	0.117089	0.0246499	0.0302996	0.415909
rs11792861	A	C	0.0222172	0.029466	0.450852	0.0363617	0.031097	0.242283
rs7852169	G	C	0.00302426	0.0465446	0.948193	-0.0377318	0.049466	0.445593
rs2780243	C	T	0.0646442	0.0269835	0.0165889	0.0428754	0.0287545	0.135939
rs4836984	T	C	0.0305694	0.0260569	0.240724	-0.0195588	0.0282469	0.488672
rs467379	T	C	0.00811651	0.0290826	0.78018	0.00444274	0.0304248	0.883903
rs10978641	T	A	0.00626858	0.0309616	0.839555	-0.0319606	0.0327643	0.329327
rs7907759	A	G	-0.0486622	0.0272649	0.0742955	-0.0151522	0.0283221	0.592653
rs7912468	C	T	-0.0279191	0.026652	0.29485	-0.0116201	0.0285556	0.684059
rs1885740	G	A	0.0124676	0.0302727	0.680456	-0.00373238	0.0319697	0.90706
rs10906395	C	T	0.00747039	0.0267408	0.779966	0.0167021	0.0288004	0.561966
rs61846901	C	T	0.0722528	0.0288918	0.0123912	0.0234988	0.0300745	0.434595
rs6415872	A	G	0.00723935	0.0264488	0.784306	-0.0110952	0.0279996	0.691912
rs7924036	T	G	0.0119367	0.0263168	0.650131	-0.00785129	0.0280912	0.779867
rs7072571	A	G	0.0121319	0.034983	0.728745	0.00871835	0.035796	0.807575
rs4746113	G	A	-0.0237024	0.0292706	0.418073	-0.0151169	0.0310949	0.626857
rs77532868	T	C	-0.0299986	0.0624076	0.630738	-0.0343166	0.0718814	0.633073
rs12572235	T	C	-0.0244707	0.0360864	0.497699	-0.0332989	0.0396371	0.400856
rs1172955	T	A	0.0402523	0.029024	0.165483	-0.0164009	0.0313357	0.6007
rs72842141	T	A	0.0985849	0.0539421	0.0676089	0.0370535	0.0614469	0.546498
rs59543819	C	T	0.00345624	0.028515	0.903526	0.003393	0.0308924	0.912542
rs2066323	G	A	0.0485517	0.0266605	0.0685895	-0.06198	0.028562	0.0300059
rs10885077	T	G	0.00995083	0.0300489	0.740528	0.0224033	0.0326845	0.493065
rs11197420	G	A	-0.0398497	0.0270798	0.141138	0.0472495	0.0296575	0.111121
rs4751614	A	T	0.0433398	0.031526	0.169214	-0.0466914	0.0335831	0.164431
rs10400136	G	A	0.0274966	0.0263991	0.29761	-0.00126441	0.0283247	0.964394
rs73435048	G	A	0.0587491	0.0577254	0.308805	-0.0828203	0.0609286	0.174052
rs12571664	T	C	-0.0107331	0.032644	0.742313	0.0717246	0.0366012	0.0500399
rs7077302	C	G	0.0449758	0.0492032	0.360673	0.0780531	0.0520051	0.133388
rs9422857	G	C	0.00448144	0.0264083	0.865247	0.060841	0.0283728	0.0320054
rs7904728	A	G	0.0104068	0.0263492	0.692875	-0.0341842	0.0281159	0.224049
rs3782120	A	G	-4.1e-05	0.0295982	0.998893	-0.0268234	0.0318757	0.400069
rs16937956	G	A	0.00366531	0.0269498	0.891817	-0.0113265	0.0289693	0.69581
rs10832021	G	A	0.0106393	0.0287725	0.711551	0.0269669	0.0307649	0.380732
rs4359170	A	T	-0.0498449	0.0278189	0.0731704	0.0499392	0.0303439	0.0998104
rs1032682	T	C	0.0101497	0.0267458	0.704326	-0.00720234	0.0287686	0.802314
rs16917237	T	G	-0.016666	0.0320225	0.602753	-0.0645087	0.0345113	0.0615946
rs7948265	A	C	-0.0033576	0.0294583	0.909255	0.00512491	0.0318738	0.872261
rs11031040	G	T	-0.0100256	0.0358278	0.779609	-0.0424971	0.037589	0.258235
rs1023955	G	T	-0.0294943	0.026854	0.272065	-0.0122355	0.028849	0.671477
rs970179	A	G	0.00729223	0.025941	0.778628	-0.0187312	0.0279883	0.503336
rs953230	A	G	-0.0311338	0.0289009	0.281364	-0.00274044	0.0307247	0.928928
rs68002803	T	C	-0.0250242	0.0285237	0.380316	0.0124813	0.030463	0.68201
rs11039308	A	G	-0.0171008	0.0269228	0.525311	0.0380845	0.0285267	0.181862
rs10897450	C	G	-0.0629109	0.0270936	0.0202336	-0.0217613	0.0279268	0.435846
rs10750766	C	A	0.0465083	0.0293484	0.113036	-0.00664814	0.0320313	0.835579
rs7115444	T	C	-0.0240778	0.0325565	0.459561	0.018041	0.0351249	0.607515
rs4945266	G	A	-0.0447964	0.0359601	0.212866	-0.0196991	0.0378418	0.60267
rs11823251	G	C	-0.0341431	0.0294177	0.245791	-0.038821	0.0314482	0.217039
rs7108556	T	C	0.0157457	0.0324826	0.627859	-0.0101037	0.0339942	0.766301
rs6590889	C	T	-0.05142	0.0276313	0.062754	0.000907056	0.0295165	0.975484
rs17564430	G	T	0.0286298	0.0305984	0.349446	0.014442	0.0326782	0.658527
rs1815811	G	A	-0.003002	0.0270201	0.911535	-0.0405189	0.0285307	0.155554
rs7114175	T	A	0.000402645	0.0261015	0.987692	0.00790018	0.0282866	0.780022
rs77530428	G	A	0.0761748	0.115963	0.511254	-0.221715	0.115984	0.0559269
rs10842343	T	A	-0.00910756	0.0269767	0.735659	0.0102891	0.0296654	0.728711
rs7971408	T	C	-0.0216194	0.0414807	0.602233	-0.0338944	0.0448636	0.44995
rs1054442	A	C	0.0223978	0.028399	0.430299	0.00646606	0.0289363	0.823178
rs7132908	G	A	-0.00113944	0.0276599	0.967141	-0.0230422	0.028918	0.42556
rs1131017	C	G	-0.00215087	0.0271005	0.936741	-0.0245031	0.0285395	0.390578
rs1148006	G	A	0.0119808	0.0306286	0.695676	-0.0316889	0.0326653	0.331993
rs55686872	T	A	-0.0240035	0.0309598	0.438156	0.0124317	0.0337065	0.71226
rs7979001	A	G	0.017083	0.0262237	0.514766	-0.0623239	0.0280654	0.0263734
rs3764002	C	T	-0.0163662	0.0328269	0.61809	0.0776361	0.0345906	0.0248049
rs11065822	T	G	-0.0665229	0.0292688	0.0230366	-0.0692829	0.0293711	0.01833
rs474463	C	T	-0.0117621	0.0327041	0.719108	-0.0233175	0.0336769	0.488694
rs7484620	A	G	0.0428299	0.0377567	0.256642	0.00271345	0.040721	0.946872
rs660549	C	T	0.00870105	0.0263516	0.741256	0.0203979	0.0282823	0.470771
rs3923717	A	G	0.0269835	0.0308281	0.381416	0.0342865	0.0325561	0.292271
rs9548873	C	T	0.0160938	0.0277296	0.561657	0.0277402	0.0297362	0.350884
rs73187215	G	A	-0.0181287	0.0463003	0.695394	0.0662692	0.0550484	0.228653
rs9568123	G	A	0.00485824	0.03661	0.894429	-0.0124021	0.0392323	0.751912
rs4886140	A	G	0.0423065	0.0281037	0.132229	-0.0502876	0.0299737	0.0934011
rs1925047	C	A	0.00974987	0.0281454	0.729034	0.0177954	0.030043	0.55363
rs11619721	G	T	-0.0131089	0.0477098	0.783497	0.0224765	0.0523028	0.667387
rs9522262	C	G	0.00473842	0.0269592	0.860481	-0.0270849	0.0280663	0.334529
rs74499585	A	G	-0.00267597	0.0513804	0.958464	0.026584	0.0528051	0.614658
rs10136330	C	T	-0.0161757	0.0692763	0.815376	0.0417118	0.0734749	0.570238
rs17110826	T	C	-0.0425245	0.0270475	0.1159	-0.0311458	0.0297429	0.295022
rs10138913	T	C	-0.00155875	0.0280916	0.95575	0.0113045	0.0308275	0.71384
rs10143972	C	T	0.000436483	0.034152	0.989803	-0.0252712	0.0360251	0.482999
rs10145469	C	A	-0.0238987	0.0619816	0.69981	-0.0527132	0.0674085	0.434217
rs941520	C	A	0.00223054	0.0261558	0.93204	-0.0493847	0.0287894	0.0862762
rs12894936	C	T	-0.0180453	0.0288201	0.531225	-0.0122012	0.0312594	0.696298
rs6575806	C	A	0.0224426	0.0352397	0.524219	-0.0210926	0.0386651	0.585396
rs79084266	G	C	-0.0337345	0.047091	0.473764	0.0186369	0.0492013	0.704845
rs7178532	A	G	0.0070548	0.0284115	0.803896	-0.011243	0.0305502	0.71286
rs184950120	C	T	0.534342	0.238537	0.0250857	0.0600737	0.263784	0.81985
rs8040272	A	G	0.0345279	0.0404945	0.393851	0.0877044	0.0419738	0.0366625
rs34513772	T	C	-0.0516046	0.0295437	0.0806864	-0.0102812	0.0310781	0.740782
rs537244	T	G	0.0217704	0.0267376	0.415516	-0.00180281	0.0285067	0.949574
rs1435753	C	T	0.0238883	0.0270751	0.377616	-0.00616936	0.0294374	0.833999
rs28757192	C	T	-0.0347863	0.074422	0.640199	-0.0606788	0.0813903	0.455952
rs11852771	A	G	-0.0652016	0.0269166	0.0154202	0.0228741	0.0287012	0.425465
rs3743266	T	C	0.0381284	0.0282284	0.176788	-0.00893312	0.031193	0.774585
rs72756954	C	G	0.160005	0.0550961	0.00368308	-0.050269	0.0605655	0.406542
rs11637027	G	T	-0.0418892	0.0266392	0.115843	0.0060693	0.0285459	0.831627
rs5742915	C	T	0.0173557	0.0263518	0.510144	-0.0320403	0.0280758	0.253785
rs11857450	G	C	0.000675862	0.028929	0.981361	0.0119147	0.0312759	0.703237
rs1971554	T	C	0.050814	0.0301902	0.0923499	-0.0545149	0.0331443	0.100017
rs12915845	C	T	0.016654	0.0266593	0.532169	-0.00109027	0.0284099	0.969388
rs72769809	T	C	-0.124507	0.0634945	0.0498893	0.00507163	0.0676345	0.940226
rs758747	C	T	-0.00952316	0.0312505	0.760567	0.0269111	0.0332277	0.417998
rs1704528	C	T	0.0197109	0.0280758	0.482642	0.0259143	0.029721	0.383253
rs153793	G	A	0.0302983	0.0261799	0.247145	-0.0182075	0.0281395	0.517604
rs112991346	C	T	-0.00613355	0.0416285	0.882864	0.0224582	0.0434917	0.605589
rs4780885	C	G	-0.00891362	0.026516	0.73675	-0.0125294	0.0284967	0.660171
rs113388806	T	A	-0.00787546	0.0728101	0.913865	0.00911198	0.0742063	0.902271
rs8051833	G	A	-0.0183123	0.0279022	0.511628	0.0247288	0.0294425	0.400965
rs3809624	C	T	-0.0283778	0.0282339	0.314849	-0.0177622	0.0308422	0.564678
rs12599115	A	T	0.0558093	0.0328713	0.0895434	-0.00426459	0.0355606	0.904543
rs9972653	G	T	-0.0206687	0.0265842	0.436876	0.0214682	0.0286107	0.453041
rs7359336	G	A	-0.0144182	0.0267871	0.590403	-0.0115569	0.0284171	0.684238
rs4448948	T	A	-0.110755	0.0523555	0.0343921	-0.0604744	0.0539351	0.262184
rs112752732	C	G	-0.0211094	0.0656078	0.747642	0.148975	0.0842666	0.0770775
rs142643995	T	C	0.0271971	0.0749239	0.716608	-0.105751	0.0795017	0.183459
rs12603280	G	A	-4.5e-05	0.0306014	0.998827	-0.0158216	0.0335391	0.637116
rs55680968	G	A	-0.00171177	0.0523256	0.973903	0.0150916	0.0541179	0.780349
rs59246405	T	C	0.0114506	0.026742	0.668515	0.0511716	0.0287243	0.0748351
rs11079810	T	C	0.00878217	0.0427699	0.83731	0.0500281	0.0463726	0.280664
rs9635759	A	G	-0.0182346	0.0286883	0.525029	-0.0347922	0.0303523	0.25168
rs2787487	C	G	0.0978364	0.0273908	0.000354437	-0.0734356	0.0288573	0.0109344
rs7218751	A	G	-0.0608263	0.0342542	0.0757772	0.0402277	0.0359505	0.263151
rs59652033	C	T	-0.011032	0.0311085	0.722868	0.0152084	0.0300169	0.612393
rs66508321	G	A	-0.00130199	0.028376	0.963403	0.0521151	0.0300147	0.0825076
rs2659007	G	A	0.0374372	0.0264637	0.157167	-0.00134743	0.0290341	0.962985
rs12937034	G	A	0.0500311	0.0272444	0.0663016	0.00922974	0.0295366	0.754672
rs11873906	G	A	-0.0232694	0.0294732	0.429814	0.00680875	0.0309147	0.825682
rs8087304	A	T	0.0149499	0.0265806	0.573819	0.0414459	0.0284532	0.145217
rs1512238	G	A	-0.00627454	0.0267294	0.814408	0.0177128	0.0283979	0.532802
rs7239114	G	A	0.00117662	0.0280427	0.966532	-0.0314482	0.0279917	0.261232
rs3746037	A	C	-0.00462366	0.0321187	0.885536	0.0290913	0.0344646	0.398618
rs169080	C	T	0.0111029	0.0279829	0.691534	0.0422336	0.0300825	0.160341
rs484353	A	G	0.0195386	0.0267259	0.464734	0.00123373	0.0284543	0.965416
rs8104651	T	C	-0.0179752	0.0266141	0.49942	-0.0103508	0.0284287	0.715787
rs10422323	A	G	-0.0460008	0.0401363	0.251747	0.0332475	0.0402656	0.408972
rs12460047	G	A	0.0285086	0.0295252	0.334261	0.0235682	0.0313404	0.452046
rs11668587	G	A	-0.0386739	0.0280872	0.168536	0.000367708	0.0296836	0.990116
rs56367141	C	A	0.0149621	0.0410328	0.715382	-0.0656834	0.0409313	0.108555
rs29941	A	G	-0.00585283	0.0281932	0.835543	0.0017969	0.0299807	0.952207
rs107068	G	A	-0.0504816	0.026294	0.0548712	0.0217412	0.0281286	0.439569
rs4804025	G	A	-0.0469403	0.0291636	0.107497	0.0151959	0.0321118	0.636057
rs570794	C	T	0.0170088	0.0267885	0.525474	0.00631691	0.0282153	0.822849
rs4801809	C	T	0.0767968	0.0536183	0.152061	-0.0070122	0.0531482	0.895034
rs2889128	A	C	0.0240543	0.0269027	0.371255	0.0275639	0.0288434	0.339255
rs852061	C	A	-0.0170023	0.0271071	0.53051	0.00950592	0.02933	0.74586
rs1535252	C	T	-0.00999321	0.0263582	0.704591	0.0523643	0.0281527	0.0628841
rs6046818	T	C	-0.0890949	0.0395334	0.0242175	-0.00522857	0.0384603	0.891863
rs4813429	T	C	0.00592964	0.0353769	0.866888	0.0176962	0.0373093	0.635278
rs1737894	C	G	0.00455972	0.0270548	0.866161	-0.0191236	0.0287458	0.50588
rs2295094	A	G	0.00375965	0.0370953	0.919272	-0.00954429	0.0399485	0.811172
rs36093651	T	C	0.0547355	0.0306514	0.0741407	0.010361	0.0328827	0.752694
rs2425674	G	C	-0.0330846	0.0264342	0.210723	0.027519	0.0281192	0.32775
rs3746619	A	C	-0.0996882	0.0455114	0.0284954	-0.0592711	0.0496746	0.232796
rs13043968	C	A	-0.0648045	0.0423232	0.125724	0.0405611	0.0453054	0.370637
rs443252	T	C	0.0730238	0.0644999	0.25757	0.0112046	0.0676193	0.868392
rs62229372	T	C	-0.0085106	0.0428662	0.842624	-0.0243961	0.0464667	0.599567
rs117143374	C	T	0.0167565	0.0398207	0.673902	0.000353301	0.0426046	0.993384
rs151680	T	C	-0.0117138	0.0268795	0.66299	-0.0193476	0.0286845	0.499995
rs5753377	G	A	-0.00642163	0.0295408	0.827911	0.0353133	0.0312927	0.259117
rs4303811	G	A	0.0312748	0.0405728	0.440806	0.0171209	0.043085	0.69109
rs9614460	G	T	0.0114175	0.0277531	0.680783	0.0192119	0.0299578	0.521329
rs8136272	A	T	-0.00294539	0.0298845	0.921488	-0.0100233	0.0317641	0.75234
