# Supplementary material for: Mendelian randomisation study of age at menarche and age at menopause and the risk of colorectal cancer
Source: Br J Cancer. 2018 May 24;118(12):1639–47. doi: 10.1038/s41416-018-0108-8 (PMC6008474; doi:10.1038/s41416-018-0108-8)
Supplement: Supplementary file 3 — Supplementary Table 9 [file 41416_2018_108_MOESM3_ESM.xls]

## Sheet: Supplementary_Table_S9
Supplementary Table 9. Association of Age at menopause SNPs with colorectal cancer risk in GECCO and CORECT
			GECCO			CORECT
SNP	Effect allele	other allele	GECCO-beta	GECCO-se	p-value	CORECT-beta	CORECT-se	p-value
rs4246511	T	C	-0.0215175	0.0290144	0.458321	-0.0292891	0.0302966	0.333672
rs12142240	C	T	0.0264799	0.0286813	0.355878	0.0288858	0.0306659	0.346218
rs1411478	G	A	0.0334757	0.0265349	0.207102	-0.0789461	0.0287192	0.00597964
rs2236918	G	C	-0.0102703	0.0265775	0.699178	-0.0130291	0.0285962	0.648659
rs704795	G	A	-0.000875312	0.0271605	0.974291	-0.0579478	0.0287581	0.0439036
rs1800932	G	A	0.0481783	0.033427	0.149501	-0.0271065	0.0364795	0.457444
rs930036	G	A	-0.0141045	0.0269782	0.601106	0.0126287	0.0290916	0.664213
rs16858210	A	G	0.046765	0.0302047	0.121557	0.0226373	0.032193	0.481946
rs4693089	G	A	-0.0452818	0.0264285	0.0866449	-0.00571539	0.028007	0.838299
rs6856693	G	A	0.0495208	0.0281305	0.0783408	-0.0419433	0.0282994	0.138307
rs427394	A	G	0.013334	0.0264957	0.614787	-0.0343115	0.0288425	0.234198
rs11738223	G	A	-0.00774062	0.0281145	0.783067	-0.0683507	0.0299777	0.0226047
rs2241584	G	A	-0.0344547	0.026769	0.198055	0.0583465	0.0292623	0.0461618
rs365132	T	G	-0.0384031	0.026226	0.143107	0.00972906	0.0280159	0.728389
rs6899676	G	A	0.0154388	0.0329234	0.63912	-0.0526592	0.0352399	0.135095
rs9393800	A	G	0.00144846	0.0293834	0.960684	0.0190193	0.031848	0.550382
rs707938	A	G	0.0127416	0.0280536	0.649695	0.00548522	0.0299035	0.85446
rs12196873	C	A	-0.00513403	0.0369521	0.889499	-0.0668057	0.0403131	0.0974851
rs2720044	C	A	0.0580449	0.0372248	0.118923	0.0132409	0.0380722	0.728002
rs10957156	G	A	-0.0324134	0.030963	0.295172	-0.0521588	0.0331571	0.1157
rs4879656	C	A	-0.026192	0.027126	0.334261	0.0300624	0.0292439	0.303955
rs10905065	G	A	0.0121372	0.0264856	0.646768	0.0158637	0.0286007	0.579128
rs11031006	A	G	-0.00195074	0.0377456	0.958783	-0.0361611	0.0392695	0.357133
rs6484478	A	G	-0.042009	0.0322325	0.192469	0.0405012	0.034194	0.236234
rs10734411	G	A	-0.027985	0.0262056	0.285565	-0.0502688	0.028134	0.0739755
rs2277339	T	G	-0.0440679	0.0471447	0.349924	-0.110506	0.0466812	0.0179208
rs3741604	C	T	-0.0211427	0.026379	0.422843	-0.0570892	0.0281903	0.0428532
rs7397861	C	G	-0.0225505	0.0272564	0.40804	-0.00400687	0.0291035	0.890496
rs551087	A	G	-0.0229562	0.0292745	0.432939	-0.00182361	0.031395	0.95368
rs1727326	G	C	0.0892882	0.0423888	0.0351688	0.0233739	0.0421133	0.578878
rs12824058	A	G	0.0120134	0.0265584	0.651025	0.00131357	0.028376	0.963078
rs4886238	A	G	0.0384162	0.0280897	0.171429	0.0162837	0.0298406	0.585279
rs1713460	A	G	0.00522476	0.0307374	0.865026	-0.0203557	0.0306965	0.507249
rs9796	A	T	0.0170256	0.0269867	0.528114	-0.0102246	0.0288986	0.723482
rs1054875	A	T	-0.0101179	0.0280602	0.718416	0.0287519	0.0286495	0.315583
rs9039	T	C	0.013467	0.0294153	0.647081	-0.00810089	0.0309362	0.793431
rs10852344	C	T	0.0106392	0.0267237	0.690544	0.00637804	0.0286858	0.824048
rs12599106	T	A	0.00465027	0.0277236	0.866791	0.0223807	0.0299994	0.455644
rs8070740	G	A	-0.0108203	0.0306811	0.724335	-0.0447219	0.0325716	0.169742
rs2941505	G	A	-0.0506234	0.0277388	0.0680009	-0.0333102	0.0304717	0.274328
rs1799949	A	G	-0.0121481	0.0277357	0.661389	-0.00452608	0.0299704	0.879961
rs349306	A	G	0.00260678	0.0412256	0.949582	0.0122995	0.0423033	0.771246
rs7259376	G	A	-0.0166017	0.0263463	0.528607	-0.0506805	0.0281673	0.0719758
rs11668344	A	G	-0.011486	0.0274969	0.676153	-0.0137215	0.0293022	0.639587
rs12461110	G	A	-0.0087852	0.0289681	0.761683	0.000592155	0.0291564	0.983796
rs451417	C	A	0.0171214	0.0398746	0.667646	0.0282383	0.042987	0.511242
rs16991615	A	G	-0.00288946	0.057036	0.959596	0.0261265	0.0570135	0.646772
rs2236553	T	C	-0.0505901	0.032357	0.117935	0.0230279	0.0333099	0.489363
rs13040088	A	G	1.68e-05	0.0325228	0.999588	0.0115513	0.0344035	0.737052
rs5762534	C	T	-0.000789742	0.0363065	0.982646	0.0188637	0.0387325	0.626241
rs763121	A	G	-0.0054413	0.0279659	0.84573	0.0392442	0.0300383	0.191392
